# Supplementary material for: Pruning and dormancy breaking make two sustainable grape-cropping productions in a protected environment possible without overlap in a single year
Source: PeerJ. 2019 Aug 2;7:e7412. doi: 10.7717/peerj.7412 (PMC6681797; doi:10.7717/peerj.7412)
Supplement: Supplemental Information 1 [file peerj-07-7412-s001.zip]

Archive with 3 entries (2 files):
- Raw data- Zhipeng Qiu/
- Raw data- Zhipeng Qiu/Raw data-1-Zhipeng Qiu.xlsx
- Raw data- Zhipeng Qiu/Raw Data-2-Zhipeng Qiu.xlsx
