# Supplementary material for: Pruning and dormancy breaking make two sustainable grape-cropping productions in a protected environment possible without overlap in a single year
Source: PeerJ. 2019 Aug 2;7:e7412. doi: 10.7717/peerj.7412 (PMC6681797; doi:10.7717/peerj.7412)
Supplement: Supplemental Information 1 [file peerj-07-7412-s001.zip › Raw data- Zhipeng Qiu/Raw data-1-Zhipeng Qiu.xlsx]

## Sheet: 400mgL-1 ethephon
Table 2 Effects of degreening chemicals and spraying time on the sprouting flowers of ‘Summer Black’ grapes in summer crop
Degreening chemicals	Week after summer harvest	Rep.	NTBD	NI	PSI
400 mg.L-1ethephon	0	1	25	6	24
400 mg.L-1ethephon	0	2	16	4	25
400 mg.L-1ethephon	1	1	19	11	58
400 mg.L-1ethephon	1	2	19	12	63
400 mg.L-1ethephon	2	1	21	17	81
400 mg.L-1ethephon	2	2	21	14	67
400 mg.L-1ethephon	3	1	20	19	95
400 mg.L-1ethephon	3	2	19	19	100
400 mg.L-1ethephon	4	1	20	22	110
400 mg.L-1ethephon	4	2	22	23	105
400 mg.L-1ethephon	5	1	20	16	80
400 mg.L-1ethephon	5	2	21	18	86
400 mg.L-1ethephon	6	1	20	13	65
400 mg.L-1ethephon	6	2	22	15	68
400 mg.L-1ethephon	7	1	22	11	50
400 mg.L-1ethephon	7	2	22	12	55

## Sheet: 0.4% sulfur
Table 2 Effects of degreening chemicals and spraying time on the sprouting flowers of ‘Summer Black’ grapes in summer crop
Degreening chemicals	Week after summer harvest	Rep.	NTBD	NI	PSI
0.4% sulfur	0	1	21	5	24
0.4% sulfur	0	2	21	6	29
0.4% sulfur	1	1	20	10	50
0.4% sulfur	1	2	22	11	50
0.4% sulfur	2	1	20	16	80
0.4% sulfur	2	2	22	16	73
0.4% sulfur	3	1	22	20	91
0.4% sulfur	3	2	23	19	83
0.4% sulfur	4	1	20	21	105
0.4% sulfur	4	2	19	22	116
0.4% sulfur	5	1	22	18	81
0.4% sulfur	5	2	21	18	86
0.4% sulfur	6	1	21	16	76
0.4% sulfur	6	2	21	17	81
0.4% sulfur	7	1	20	11	55
0.4% sulfur	7	2	20	10	50

## Sheet: 400mgL-1 ethephon+0.4% sulfur
Table 2 Effects of degreening chemicals and spraying time on the sprouting flowers of ‘Summer Black’ grapes in summer crop
Degreening chemicals	Week after summer harvest	Rep.	NTBD	NI	PSI
400 mg.L-1ethephon +0.4% sulfur	0	1	21	5	24
400 mg.L-1ethephon +0.4% sulfur	0	2	22	6	27
400 mg.L-1ethephon +0.4% sulfur	1	1	22	11	50
400 mg.L-1ethephon +0.4% sulfur	1	2	20	8	40
400 mg.L-1ethephon +0.4% sulfur	2	1	21	15	71
400 mg.L-1ethephon +0.4% sulfur	2	2	22	15	68
400 mg.L-1ethephon +0.4% sulfur	3	1	11	12	110
400 mg.L-1ethephon +0.4% sulfur	3	2	30	54	180
400 mg.L-1ethephon +0.4% sulfur	4	1	21	42	200
400 mg.L-1ethephon +0.4% sulfur	4	2	21	40	191
400 mg.L-1ethephon +0.4% sulfur	5	1	22	22	100
400 mg.L-1ethephon +0.4% sulfur	5	2	23	26	113
400 mg.L-1ethephon +0.4% sulfur	6	1	20	19	95
400 mg.L-1ethephon +0.4% sulfur	6	2	18	12	67
400 mg.L-1ethephon +0.4% sulfur	7	1	20	14	70
400 mg.L-1ethephon +0.4% sulfur	7	2	24	17	71
