# Supplementary material for: Pruning and dormancy breaking make two sustainable grape-cropping productions in a protected environment possible without overlap in a single year
Source: PeerJ. 2019 Aug 2;7:e7412. doi: 10.7717/peerj.7412 (PMC6681797; doi:10.7717/peerj.7412)
Supplement: Supplemental Information 1 [file peerj-07-7412-s001.zip › Raw data- Zhipeng Qiu/Raw Data-2-Zhipeng Qiu.xlsx]

## Sheet: Yield on PSI in winter crop
Table 5 Effect of the yield of the summer crop on PSI in the winter crop of ‘Summer Black’ grape in 2014 and 2015
No of cluster in summer crop per vine	Rep.	Yield of summer crop per vine in 2014(Kg)	PSI for winter crop in 2014(%)	Yield of summer crop per vine in 2015(Kg)	PSI for winter crop in 2015(%)
10	1	5.68	150.7	8.8	152
10	2	4.38	113	4.3	128
10	3	7.61	132	5.08	125.3
15	1	7.55	175.4	7.3	170
15	2	10.28	147.2	8.5	170
15	3	8.11	160.7	10.87	186.5
20	1	13.55	170	9.6	192.8
20	2	9.05	203	14.3	170.3
20	3	10.28	182.9	11.2	179
25	1	13.51	131.8	11.5	169.4
25	2	12.08	159	13.87	150
25	3	15.9	146	16.87	148
30	1	17.06	133	18	107
30	2	15.81	105	15.9	67
30	3	17.02	89.6	15.93	82
35	1	20.21	65	17.65	68
35	2	17.05	41	17.2	46
35	3	18.6	47.9	20.2	52.8
40	1	19.32	35	18	21.6
40	2	22.76	17.8	17.6	46
40	3	20.23	21	21.49	35
	33.3	37.5	42.8
	157.1	171.4	185.7
	78.9	89.5	91.3
	175	225	237.5
	85.7	86.7	107.7
	154.5	188.9	212.5
	187.5	237.5	212.5

## Sheet: DB chemicals on Summer crop
Table 3 Effects of dormancy-breaking chemicals on the sprouting of the fertile and sterile buds of ‘Summer Black’ grape in the summer crop
Treatments	Rep	PFBB	PFBB	PFBB		PSBB	PSBB	PSBB
		2013	2014	2015		2013	2014	2015
Control	1	11.6	46.3	30.5		46.8	46.7	48.9
Control	2	21.8	25.6	16.2		35.3	33.2	46.2
Control	3	30.8	20.2	42.1		17.8	32.6	33.3
2.5%HC	1	57.7	80.2	126.1		155.2	174.8	197.3
2.5%HC	2	50.2	96.2	110.2		166	189.3	191.1
2.5%HC	3	67.9	61.5	120.7		150.1	150.1	168.7
2.0%BGL	1	75.1	76.1	91.3		98.1	96.6	96.8
2.0%BGL	2	60.1	62.8	63		77.1	83.9	98.1
2.0%BGL	3	85	86.1	75.2		61.5	88	79
2.5%HC+0.02%SZG	1	126.7	133.8	156.1		192.2	203.5	258.3
2.5%HC+0.02%SZG	2	116.8	121.9	150.1		157.3	232.3	215.2
2.5%HC+0.02%SZG	3	133.9	147.8	181.3		175.5	239.2	239
2.0%BGL+0.02%SZG	1	78.6	84.1	72.3		96.8	89.3	103
2.0%BGL+0.02%SZG	2	65	68.2	96.7		84.1	95.5	105
2.0%BGL+0.02%SZG	3	98.2	97.6	98.9		76.2	75.3	115.1
2.5%HC+2.0%BGL	1	115.2	108.2	122.1		155	192.9	200.6
2.5%HC+2.0%BGL	2	103.1	111.1	103.2		158.2	180.1	231.3
2.5%HC+2.0%BGL	3	131.8	143.1	146.7		150.3	196.6	205.6
2.5%HC+2.0%BGL+0.02%SZG	1	149.1	151.7	199.1		198.1	221.2	206.7
2.5%HC+2.0%BGL+0.02%SZG	2	143.6	166.2	155.2		191.5	242.5	203.1
2.5%HC+2.0%BGL+0.02%SZG	3	125.2	150.1	177.6		172.9	248.8	227.7

## Sheet: DB chemicals on winter crop
Table 4 Effects of dormancy-breaking chemicals on the sprouting of the fertile and sterile buds of ‘Summer Black’ grape in the winter crop
Treatments	Rep	PFBB	PFBB	PFBB		PSBB	PSBB	PSBB
		2013	2014	2015		2013	2014	2015
Control	1	32.3	49.5	48	.	19	49.5	48.4
Control	2	42.2	26.6	41	.	40.9	39	48
Control	3	18.2	38.5	31	.	49	33	35
2.5%HC	1	88.7	83	75	.	198	201	201
2.5%HC	2	53.7	77.5	55	.	166	199	212.8
2.5%HC	3	59.8	70.8	90.5	.	183.2	196.1	203
2.0%BGL	1	91.1	93	100.7	.	128	102	102
2.0%BGL	2	81.9	87.3	103.2	.	140.6	105	106.9
2.0%BGL	3	62.2	69.6	142	.	115.1	120.9	125
2.5%HC+0.02%SZG	1	101.2	103.1	149	.	199	187	203
2.5%HC+0.02%SZG	2	103.8	110	143.7	.	189	198	201.3
2.5%HC+0.02%SZG	3	111.5	125	139	.	197.6	197	217
2.0%BGL+0.02%SZG	1	95.6	96.3	98.1	.	135	189.5	173
2.0%BGL+0.02%SZG	2	80.2	92.1	95.1	.	146	151	192.8
2.0%BGL+0.02%SZG	3	71.1	80.7	87	.	105.1	159	152
2.5%HC+2.0%BGL	1	113	105.9	148.2	.	177	170	178
2.5%HC+2.0%BGL	2	106	117.5	146.9	.	150.2	182	192.5
2.5%HC+2.0%BGL	3	111	133	149.8	.	151.3	168.2	198
2.5%HC+2.0%BGL+0.02%SZG	1	123	195	198.3	.	228	231	250
2.5%HC+2.0%BGL+0.02%SZG	2	131.8	162.6	193.2	.	206.8	222	226.5
2.5%HC+2.0%BGL+0.02%SZG	3	128	180	180	.	248	261	251

## Sheet: Pruning severity on PSI
Fig4 Effects of number of buds retained at winter pruning on PSI for summer crop of 'Summer Black' grape
Year	Rep	2 buds	3 buds	4 buds	5 buds	6 buds	7 buds	8 buds
2014	1	37.5	16.7	162.5	125	115	113.6	123
2014	2	25	50	125	160	151	138	150
2014	3	50	33.3	91.5	130.5	112.25	128.3	160
2015	1	50	33.7	112.8	120	105	115	169
2015	2	100	75	162.5	150	160	145	150
2015	3	50	50	126	162	135.7	149.9	117.9
Fig 5 Effects of the number of buds retained at summer pruning on PSI for the winter crop of 'Summer Black' grape
Year	Rep	5 buds	6 buds	7 buds	8 buds	9 buds	10 buds
2014	1	92.8	115.5	141.9	179.5	152.1	222
2014	2	149.5	175	182.9	199.3	195	171
2014	3	128	137.6	128	239	187.2	207
2015	1	119.9	195.2	163.7	176	239.7	250
2015	2	95	145	227	200	178	200
2015	3	135	161.2	195	228.7	216.6	262.5

## Sheet: Fruit quality and yield
		Table 7 Comparison in the fruit quality and yield component between two crops in a year
Year	Crop	Rep.	Cluster weight(g)	Berry weight(g)	Fruit firmness（kg/cm -2 ）	TSS (%)	Titratable acid(mg/g）	Anthocyanin content (mg/g）	Yield （Ton/ha）
2014	Summer	1	479	6.5	1.55	21.8	7.2	6.22	14.63
	Summer	2	532	7	1.62	20.8	8	6.4	15.89
	Summer	3	552	7.2	1.66	21.3	8.5	6.49	19.82
	Winter	1	326	4.6	1.53	22.8	7.6	7.17	6.61
	Winter	2	387	5.5	1.67	22.5	8.3	7.37	8.32
	Winter	3	406	5.8	1.69	23.1	8.7	7.57	9.91
2015	Summer	1	459	6.7	1.62	21.7	7.6	6.09	17.9
	Summer	2	526	7.6	1.51	22	8.3	6.22	19.68
	Summer	3	569	7.9	1.58	22	9	6.38	23.02
	Winter	1	328	5.3	1.4	22.2	8.7	7.32	6.89
	Winter	2	388	5.7	1.52	23.7	8.8	7.53	8.61
	Winter	3	415	6.4	1.58	24.3	9.2	7.68	10.51

## Sheet: Comparison in yield in a year
Fig 7 Comparison in the yield between two crops without overlap in a year
Year	Crop	Rep.	Yield (Tons/ha)
2013	Summer	1	16.87
	Summer	2	14.02
	Summer	3	11.08
	Winter	1	8.63
	Winter	2	5.35
	Winter	3	5.72
2014	Summer	1	14.63
	Summer	2	15.89
	Summer	3	19.82
	Winter	1	6.61
	Winter	2	8.32
	Winter	3	9.91
2015	Summer	1	17.9
	Summer	2	19.68
	Summer	3	23.02
	Winter	1	6.89
	Winter	2	8.61
	Winter	3	10.51
2016	Summer	1	23.13
	Summer	2	18.57
	Summer	3	15.03
	Winter	1	13.8
	Winter	2	11.81
	Winter	3	9.67
